# Supplementary material for: The association between the provision of recommendations for stillbirth prevention and the stillbirth reduction: a regional population-based study in Japan
Source: BMC Public Health. 2026 Apr 23;26:1825. doi: 10.1186/s12889-026-27488-w (PMC13248388; doi:10.1186/s12889-026-27488-w)
Supplement: Supplementary file 1 — Supplementary Material 1. [file 12889_2026_27488_MOESM1_ESM.xlsx]

## Sheet: 死産判定
No.	Year	Privetability A:impossible C: possible D:Not determinable
S08-01	2008	A
S08-02	2008	A
S08-03	2008	C
S08-05	2008	A
S08-06	2008	A
S08-12	2008	A
S08-14	2008	A
S08-15	2008	A
S08-16	2008	A
S08-18	2008	C
S08-26	2008	A
S08-27	2008	C
S08-28	2008	C
S08-29	2008	C
S08-33	2008	A
S08-36	2008	A
S08-38	2008	A
S08-39	2008	C
S08-50	2008	A
S08-51	2008	A
S08-52	2008	A
S08-53	2008	A
S08-57	2008	C
S08-58	2008	A
S08-59	2008	A
S08-60	2008	A
S08-69	2008	C
S09-01	2009	C
S09-02	2009	C
S09-03	2009	A
S09-05	2009	C
S09-06	2009	D
S09-07	2009	C
S09-08	2009	C
S09-11	2009	A
S09-12	2009	A
S09-14	2009	A
S09-15	2009	C
S09-16	2009	A
S09-17	2009	A
S09-18	2009	C
S09-19	2009	C
S09-20	2009	A
S09-21	2009	A
S09-22	2009	D
S09-23	2009	C
S09-24	2009	A
S09-25	2009	A
S09-26	2009	A
S09-27	2009	A
S09-28	2009	A
S09-29	2009	A
S09-30	2009	A
S09-31	2009	A
S09-32	2009	A
S09-33	2009	A
S09-34	2009	A
S09-35	2009	A
S09-36	2009	A
S09-37	2009	A
S09-38	2009	C
S09-39	2009	A
S10-01	2010	A
S10-02	2010	C
S10-04	2010	A
S10-05	2010	A
S10-06	2010	A
S10-07	2010	A
S10-08	2010	A
S10-09	2010	A
S10-10	2010	A
S10-11	2010	A
S10-12	2010	A
S10-13	2010	A
S10-14	2010	A
S10-15	2010	A
S10-16	2010	A
S10-17	2010	A
S10-18	2010	A
S10-19	2010	A
S10-20	2010	C
S10-21	2010	C
S10-22	2010	A
S10-23	2010	A
S10-24	2010	C
S10-25	2010	C
S10-26	2010	A
S10-27	2010	A
S10-28	2010	A
S10-29	2010	C
S10-30	2010	A
S10-31	2010	A
S10-32	2010	A
S10-33	2010	A
S10-34	2010	C
S10-35	2010	A
S10-36	2010	A
S10-37	2010	A
S10-38	2010	A
S10-39	2010	A
S10-40	2010	D
S10-41	2010	C
S10-42	2010	A
S10-43	2010	A
S10-44	2010	C
S10-45	2010	A
S10-46	2010	C
S10-47	2010	C
S10-48	2010	A
S10-49	2010	A
S10-50	2010	A
S10-51	2010	C
S10-52	2010	C
S10-53	2010	A
S10-54	2010	A
S10-55	2010	C
S10-56	2010	C
S10-58	2010	A
S11-02	2011	A
S11-03	2011	C
S11-04	2011	C
S11-05	2011	A
S11-06	2011	C
S11-07	2011	C
S11-08	2011	C
S11-09	2011	A
S11-10	2011	A
S11-11	2011	C
S11-12	2011	C
S11-13	2011	A
S11-14	2011	A
S11-15	2011	A
S11-16	2011	C
S11-17	2011	A
S11-18	2011	C
S11-19	2011	A
S11-20	2011	C
S11-21	2011	A
S11-22	2011	A
S11-23	2011	A
S11-24	2011	C
S11-25	2011	A
S11-26	2011	C
S11-27	2011	D
S11-28	2011	A
S11-29	2011	A
S11-30	2011	A
S11-31	2011	A
S11-32	2011	A
S11-33	2011	A
S11-34	2011	C
S11-36	2011	C
S11-37	2011	A
S11-38	2011	A
S11-39	2011	A
S11-40	2011	A
S11-41	2011	C
S11-42	2011	A
S11-44	2011	A
S12-01	2012	C
S12-02	2012	A
S12-03	2012	C
S12-04	2012	A
S12-05	2012	A
S12-06	2012	C
S12-07	2012	A
S12-08	2012	A
S12-09	2012	A
S12-10	2012	C
S12-11	2012	A
S12-12	2012	C
S12-13	2012	A
S12-14	2012	A
S12-15	2012	A
S12-16	2012	A
S12-17	2012	A
S12-18	2012	A
S12-19	2012	C
S12-20	2012	A
S12-21	2012	A
S12-22	2012	C
S12-23	2012	A
S12-24	2012	C
S12-25	2012	D
S12-26	2012	A
S12-27	2012	A
S12-28	2012	A
S12-29	2012	A
S12-30	2012	C
S12-31	2012	C
S12-32	2012	A
S12-33	2012	A
S12-34	2012	C
S12-35	2012	C
S12-36	2012	A
S12-37	2012	A
S12-38	2012	A
S12-39	2012	C
S12-40	2012	A
S12-41	2012	C
S12-42	2012	A
S12-43	2012	A
S12-44	2012	A
S12-45	2012	A
S13-01	2013	A
S13-02	2013	A
S13-03	2013	A
S13-04	2013	A
S13-05	2013	A
S13-06	2013	A
S13-07	2013	A
S13-08	2013	A
S13-09	2013	A
S13-10	2013	A
S13-12	2013	A
S13-13	2013	A
S13-14	2013	A
S13-15	2013	C
S13-16	2013	A
S13-17	2013	A
S13-18	2013	C
S13-19	2013	C
S13-20	2013	A
S13-21	2013	C
S13-22	2013	C
S13-23	2013	A
S13-24	2013	A
S13-25	2013	C
S13-26	2013	A
S13-27	2013	C
S13-28	2013	A
S13-29	2013	A
S13-30	2013	C
S13-31	2013	C
S13-32	2013	A
S13-33	2013	C
S13-34	2013	A
S13-35	2013	C
S13-36	2013	A
S13-37	2013	C
S13-38	2013	C
S13-39	2013	C
S13-40	2013	A
S13-41	2013	A
S13-42	2013	A
S13-43	2013	A
S13-44	2013	C
S13-45	2013	A
S13-46	2013	C
S14-01	2014	A
S14-03	2014	A
S14-04	2014	A
S14-05	2014	A
S14-06	2014	C
S14-07	2014	C
S14-09	2014	A
S14-10	2014	A
S14-11	2014	A
S14-12	2014	A
S14-13	2014	A
S14-14	2014	C
S14-15	2014	A
S14-16	2014	A
S14-17	2014	A
S14-18	2014	A
S14-19	2014	A
S14-20	2014	C
S14-21	2014	C
S14-22	2014	C
S14-23	2014	A
S14-24	2014	A
S14-25	2014	A
S14-26	2014	A
S14-27	2014	A
S14-28	2014	C
S14-29	2014	A
S14-30	2014	A
S14-31	2014	A
S14-36	2014	C
S14-37	2014	A
S14-38	2014	C
S14-39	2014	A
S15-01	2015	C
S15-02	2015	A
S15-03	2015	D
S15-04	2015	A
S15-05	2015	A
S15-06	2015	A
S15-07	2015	A
S15-08	2015	C
S15-09	2015	A
S15-10	2015	C
S15-11	2015	A
S15-12	2015	A
S15-13	2015	A
S15-14	2015	C
S15-15	2015	A
S15-16	2015	A
S15-17	2015	A
S15-18	2015	A
S15-19	2015	A
S15-20	2015	A
S15-21	2015	A
S15-22	2015	A
S15-23	2015	A
S15-24	2015	A
S15-25	2015	A
S15-26	2015	A
S15-27	2015	A
S15-28	2015	A
S15-29	2015	A
S15-30	2015	A
S15-31	2015	A
S15-32	2015	A
S15-33	2015	A
S15-34	2015	C
S15-35	2015	C
S15-36	2015	A
S15-37	2015	A
S15-38	2015	A
S15-39	2015	C
S15-40	2015	A
S15-41	2015	A
S15-42	2015	A
S15-43	2015	A
S15-44	2015	A
S15-45	2015	A
S15-46	2015	A
S15-47	2015	C
S15-48	2015	A
S15-49	2015	A
S15-50	2015	D
S15-51	2015	A
S15-52	2015	A
S16-01	2016	C
S16-02	2016	A
S16-03	2016	A
S16-04	2016	C
S16-05	2016	A
S16-06	2016	C
S16-07	2016	A
S16-08	2016	C
S16-09	2016	A
S16-10	2016	D
S16-11	2016	C
S16-12	2016	C
S16-13	2016	A
S16-14	2016	A
S16-15	2016	A
S16-16	2016	A
S16-17	2016	A
S16-18	2016	C
S16-19	2016	A
S16-20	2016	A
S16-21	2016	C
S16-22	2016	A
S17-01	2017	A
S17-02	2017	A
S17-03	2017	A
S17-04	2017	C
S17-05	2017	A
S17-06	2017	C
S17-07	2017	A
S17-08	2017	A
S17-09	2017	C
S17-10	2017	A
S17-11	2017	A
S17-12	2017	C
S17-13	2017	A
S17-14	2017	A
S17-15	2017	A
S17-16	2017	A
S17-17	2017	C
S17-18	2017	A
S17-19	2017	A
S17-20	2017	C
S17-21	2017	A
S17-22	2017	C
S17-23	2017	A
S17-24	2017	A
S17-25	2017	A
S17-26	2017	A
S17-27	2017	A
S18-01	2018	A
S18-02	2018	C
S18-03	2018	C
S18-04	2018	C
S18-05	2018	A
S18-06	2018	A
S18-07	2018	A
S18-08	2018	A
S18-09	2018	A
S18-10	2018	C
S18-11	2018	A
S18-12	2018	A
S18-13	2018	A
S18-14	2018	C
S18-15	2018	A
S18-16	2018	A
S18-17	2018	A
S18-18	2018	A
S18-19	2018	A
S18-21	2018	A
S18-22	2018	A
S18-23	2018	C
S18-24	2018	A
S18-25	2018	A
S18-26	2018	D
S18-27	2018	D
S18-28	2018	A
S18-29	2018	C
S18-30	2018	D
S18-31	2018	C
S18-32	2018	A
S19-01	2019	A
S19-02	2019	A
S19-03	2019	A
S19-04	2019	A
S19-05	2019	A
S19-06	2019	A
S19-07	2019	A
S19-08	2019	A
S19-09	2019	A
S19-10	2019	A
S19-11	2019	A
S19-12	2019	A
S19-13	2019	A
S19-14	2019	A
S19-15	2019	A
S19-16	2019	A
S19-17	2019	A
S19-18	2019	A
S19-19	2019	A
S19-20	2019	A
S19-21	2019	A
S19-22	2019	A
S19-23	2019	A
S19-24	2019	C
S19-26	2019	A
S19-27	2019	A
S19-28	2019	A
S19-31	2019	A
S19-32	2019	C
S19-33	2019	A
S19-34	2019	A
S20-01	2020	A
S20-02	2020	A
S20-03	2020	A
S20-04	2020	A
S20-05	2020	A
S20-06	2020	A
S20-07	2020	A
S20-08	2020	A
S20-09	2020	A
S20-10	2020	C
S20-11	2020	C
S20-12	2020	A
S20-13	2020	A
S20-14	2020	A
S20-15	2020	A
S20-16	2020	C
S20-17	2020	C
S20-18	2020	A
S20-19	2020	A
S20-20	2020	A
S20-21	2020	A
S21-01	2021	A
S21-02	2021	A
S21-03	2021	A
S21-04	2021	A
S21-05	2021	A
S21-06	2021	A
S21-07	2021	A
S21-08	2021	A
S21-09	2021	A
S21-10	2021	A
S21-11	2021	A
S21-12	2021	A
S21-13	2021	A
S21-14	2021	A
S21-15	2021	A
S22-01	2022	A
S22-02	2022	A
S22-03	2022	A
S22-04	2022	A
S22-05	2022	A
S22-06	2022	A
S22-07	2022	A
S22-08	2022	A
S22-09	2022	A
S22-10	2022	A
S22-11	2022	A
S22-12	2022	A
S22-13	2022	A
S22-14	2022	A
S22-15	2022	A
S22-16	2022	A
